# Supplementary material for: Assembly of an early-matured japonica (Geng) rice genome, Suijing18, based on PacBio and Illumina sequencing
Source: Sci Data. 2017 Dec 19;4:170195. doi: 10.1038/sdata.2017.195 (PMC5735919; doi:10.1038/sdata.2017.195)
Supplement: Supplementary file 1 [file sdata2017195-isa1.zip]

Archive with 3 entries (3 files):
- i_Investigation.txt
- s_study_Zheng.txt
- a_assay_Zheng.txt
