# Supplementary material for: Assembly of an early-matured japonica (Geng) rice genome, Suijing18, based on PacBio and Illumina sequencing
Source: Sci Data. 2017 Dec 19;4:170195. doi: 10.1038/sdata.2017.195 (PMC5735919; doi:10.1038/sdata.2017.195)
Supplement: Supplementary file 1 [file sdata2017195-isa1.zip › i_Investigation.txt]

# Investigation File generated for Scientific Data with Investigation File Authoring Tool version 0.1.0 on 22/11/2017 - This metadata file is CC0
ONTOLOGY SOURCE REFERENCE
Term Source Name	NCBITaxon	ERO	OBI
Term Source File	http://data.bioontology.org/ontologies/NCBITAXON	http://data.bioontology.org/ontologies/ERO	http://data.bioontology.org/ontologies/OBI
Term Source Version	2016AB	2013-08-02	2014-08-18
Term Source Description	National Center for Biotechnology Information (NCBI) Organismal Classification	Eagle-I Research Resource Ontology	Ontology for Biomedical Investigations
INVESTIGATION
Investigation Identifier
Investigation Title
Investigation Description
Investigation Submission Date
Investigation Public Release Date
INVESTIGATION PUBLICATIONS
Investigation PubMed ID
Investigation Publication DOI
Investigation Publication Author List
Investigation Publication Title
Investigation Publication Status
Investigation Publication Status Term Accession Number
Investigation Publication Status Term Source REF
INVESTIGATION CONTACTS
Investigation Person Last Name
Investigation Person Mid Initials
Investigation Person First Name
Investigation Person Address
Investigation Person Phone
Investigation Person Fax
Investigation Person Email
Investigation Person Affiliation
Investigation Person Roles
Investigation Person Roles Term Accession Number
Investigation Person Roles Term Source REF
STUDY
Study Identifier	10.1038/sdata.2017.195
Study Title	Assembly of an early-matured japonica (Geng) rice genome, Suijing18, based on PacBio and Illumina sequencing
Study Submission Date	10/08/2017
Study Public Release Date	19/12/2017
Study Description	http://www.nature.com/articles/sdata2017195#abstract
Study File Name	s_study_Zheng.txt
Comment[Subject Keywords]	////;//
Comment[Manuscript Licence]	CC BY-4.0
Comment[Experimental Metadata Licence]	CC0
Comment[Supplementary Information File Name]	
Comment[Supplementary Information File Type]	x-zip-compressed
Comment[Supplementary Information File URL]	http://www.nature.com/articles/sdata2017195#supplementary-information
Comment[Data Repository]	NCBI Sequence Read Archive;NCBI Sequence Read Archive;NCBI Sequence Read Archive;NCBI Assembly;figshare
Comment[Data Record Accession]	SRP113746;SRP113816;SRP113817;GCA_002573525;doi:10.6084/m9.figshare.c.3835939
Comment[Data Record URI]	https://www.ncbi.nlm.nih.gov/sra/?term=SRP113746;https://www.ncbi.nlm.nih.gov/sra?term=SRP113816;https://www.ncbi.nlm.nih.gov/sra?term=SRP113817;https://www.ncbi.nlm.nih.gov/assembly/GCA_002573525;https://doi.org/10.6084/m9.figshare.c.3835939
STUDY DESIGN DESCRIPTORS
Study Design Type	sequence assembly objective	whole genome sequencing
Study Design Type Term Accession Number	ERO:0100054	ERO:0002016
Study Design Type Term Source REF	ERO	ERO
STUDY PUBLICATIONS
Study PubMed ID
Study Publication DOI
Study Publication Author List
Study Publication Title
Study Publication Status
Study Publication Status Term Accession Number
Study Publication Status Term Source REF
STUDY FACTORS
Study Factor Name	sequencing protocol
Study Factor Type	protocol
Study Factor Type Term Accession Number	OBI:0000272
Study Factor Type Term Source REF	OBI
STUDY ASSAYS
Study Assay Measurement Type	genome assembly
Study Assay Measurement Type Term Accession Number	ERO:0000609
Study Assay Measurement Type Term Source REF	ERO
Study Assay Technology Type	DNA sequencing
Study Assay Technology Type Term Accession Number	OBI:0000626
Study Assay Technology Type Term Source REF	ERO
Study Assay Technology Platform	""
Study Assay File Name	a_assay_Zheng.txt
STUDY PROTOCOLS
Study Protocol Name	Plant material and library construction	Sequencing	Assembly	Data analysis
Study Protocol Type	library preparation	DNA sequencing	sequence assembly process	information processor function
Study Protocol Type Term Accession Number	OBI:0000711	OBI:0000626	OBI:0001872	OBI:0000392
Study Protocol Type Term Source REF	OBI	ERO	OBI	ERO
Study Protocol Description				
Study Protocol URI	""	""	""	""
Study Protocol Version				
Study Protocol Parameters Name	""	instrument; manufacturer	""	""
Study Protocol Parameters Name Term Accession Number	""	""	""	""
Study Protocol Parameters Name Term Source REF	""	""	""	""
Study Protocol Components Name	""	""	""	""
Study Protocol Components Type	""	""	""	""
Study Protocol Components Type Term Accession Number	""	""	""	""
Study Protocol Components Type Term Source REF	""	""	""	""
STUDY CONTACTS
Study Person Last Name	Nie	Liu	Wang	Gao	Xu	Liu	Chang	Chen	Yan	Peng	Zheng	Xu	Li
Study Person First Name	Shou-Jun	Yu-Qiang	Chun-Chao	Shi-Wei	Tian-Tian	Qing	Hui-Lin	Yu-Bao	Peng-Cheng	Wei	Tian-Qing	Jian-Long	Zhi-Kang
Study Person Mid Initials													
Study Person Email	""	""	""	""	""	""	""	""	""	""	tonyztq@163.com	""	""
Study Person Phone													
Study Person Fax													
Study Person Address													
Study Person Affiliation	Suihua Branch Institute, Heilongjiang Academy of Agricultural Sciences, 420 Gong-Nong West Road, Suihua, Heilongjiang 152000, China	Suihua Branch Institute, Heilongjiang Academy of Agricultural Sciences, 420 Gong-Nong West Road, Suihua, Heilongjiang 152000, China	Institute of Crop Sciences/National Key Facility for Crop Gene Resources and Genetic Improvement, Chinese Academy of Agricultural Sciences, 12 South Zhong-Guan-Cun Street, Beijing 100081, China	Suihua Branch Institute, Heilongjiang Academy of Agricultural Sciences, 420 Gong-Nong West Road, Suihua, Heilongjiang 152000, China	Institute of Crop Sciences/National Key Facility for Crop Gene Resources and Genetic Improvement, Chinese Academy of Agricultural Sciences, 12 South Zhong-Guan-Cun Street, Beijing 100081, China	Suihua Branch Institute, Heilongjiang Academy of Agricultural Sciences, 420 Gong-Nong West Road, Suihua, Heilongjiang 152000, China	Suihua Branch Institute, Heilongjiang Academy of Agricultural Sciences, 420 Gong-Nong West Road, Suihua, Heilongjiang 152000, China	Beijing Computing Center, No. 7 Mid, Fengxian Rd. Yongfeng Industry Base, Beijing 100094, China	Beijing Computing Center, No. 7 Mid, Fengxian Rd. Yongfeng Industry Base, Beijing 100094, China	Beijing Computing Center, No. 7 Mid, Fengxian Rd. Yongfeng Industry Base, Beijing 100094, China	Institute of Crop Sciences/National Key Facility for Crop Gene Resources and Genetic Improvement, Chinese Academy of Agricultural Sciences, 12 South Zhong-Guan-Cun Street, Beijing 100081, China	Institute of Crop Sciences/National Key Facility for Crop Gene Resources and Genetic Improvement, Chinese Academy of Agricultural Sciences, 12 South Zhong-Guan-Cun Street, Beijing 100081, China	Institute of Crop Sciences/National Key Facility for Crop Gene Resources and Genetic Improvement, Chinese Academy of Agricultural Sciences, 12 South Zhong-Guan-Cun Street, Beijing 100081, China
Study Person Roles													
Study Person Roles Term Accession Number													
Study Person Roles Term Source REF													
Comment[Study Person ORCID]													
Comment[Funder]													
Comment[FundRef ID]													
Comment[Funder Term Source REF]													
Comment[Grant Identifier]													
