# Supplementary material for: Assembly of an early-matured japonica (Geng) rice genome, Suijing18, based on PacBio and Illumina sequencing
Source: Sci Data. 2017 Dec 19;4:170195. doi: 10.1038/sdata.2017.195 (PMC5735919; doi:10.1038/sdata.2017.195)
Supplement: Supplementary file 1 [file sdata2017195-isa1.zip › s_study_Zheng.txt]

Source Name	Characteristics[organism]	Term Source REF	Term Accession Number	Protocol REF	Sample Name	Factor Value[sequencing protocol]
10-day-old SJ18 leaves	Oryza sativa Japonica Group	NCBITaxon	NCBITaxon:39947	Plant material and library construction	s1	long read sequencing
10-day-old SJ18 leaves	Oryza sativa Japonica Group	NCBITaxon	NCBITaxon:39947	Plant material and library construction	s2	short read sequencing
10-day-old SJ18 leaves	Oryza sativa Japonica Group	NCBITaxon	NCBITaxon:39947	Plant material and library construction	s3	short read sequencing
