# Supplementary material for: Assembly of an early-matured japonica (Geng) rice genome, Suijing18, based on PacBio and Illumina sequencing
Source: Sci Data. 2017 Dec 19;4:170195. doi: 10.1038/sdata.2017.195 (PMC5735919; doi:10.1038/sdata.2017.195)
Supplement: Supplementary file 1 [file sdata2017195-isa1.zip › a_assay_Zheng.txt]

Sample Name	Protocol REF	Parameter Value[instrument]	Parameter Value[manufacturer]	Comment[DNA library]	Assay Name	Raw Data File	Comment[Data Repository]	Comment[Data Record Accession]	Comment[Data Record URI]	Protocol REF	Derived Data File	Comment[Data Repository]	Comment[Data Record Accession]	Comment[Data Record URI]	Protocol REF	Derived Data File	Comment[Data Repository]	Comment[Data Record Accession]	Comment[Data Record URI]	Factor Value[sequencing protocol]
s1	Sequencing	Sequel	Pacific Biosciences	PacBio Sequel 20K DNA library	SRX3044760	SRX3044760	NCBI Sequence Read Archive	SRP113746	https://www.ncbi.nlm.nih.gov/sra/?term=SRP113746	Assembly	GCA_002573525.1_SJ18_v1	NCBI Assembly	GCA_002573525	https://www.ncbi.nlm.nih.gov/assembly/GCA_002573525	Data analysis	doi:10.6084/m9.figshare.c.3835939	figshare	doi:10.6084/m9.figshare.c.3835939	https://doi.org/10.6084/m9.figshare.c.3835939	long read sequencing
s2	Sequencing	HiSeq X10	Illumina	Illumina 800 Truseq DNA library	SRX3047307	SRX3047307	NCBI Sequence Read Archive	SRP113816	https://www.ncbi.nlm.nih.gov/sra?term=SRP113816	Assembly	GCA_002573525.1_SJ18_v1	NCBI Assembly	GCA_002573525	https://www.ncbi.nlm.nih.gov/assembly/GCA_002573525	Data analysis	doi:10.6084/m9.figshare.c.3835939	figshare	doi:10.6084/m9.figshare.c.3835939	https://doi.org/10.6084/m9.figshare.c.3835939	short read sequencing
s3	Sequencing	HiSeq X10	Illumina	Illumina 200 Truseq DNA library	SRX3047308	SRX3047308	NCBI Sequence Read Archive	SRP113817	https://www.ncbi.nlm.nih.gov/sra?term=SRP113817	Assembly	GCA_002573525.1_SJ18_v1	NCBI Assembly	GCA_002573525	https://www.ncbi.nlm.nih.gov/assembly/GCA_002573525	Data analysis	doi:10.6084/m9.figshare.c.3835939	figshare	doi:10.6084/m9.figshare.c.3835939	https://doi.org/10.6084/m9.figshare.c.3835939	short read sequencing
